# Supplementary material for: The Development of Standardized National Head Circumference Growth Charts for Jordanian Children Aged 0–5 Years: A Longitudinal and Cross-Sectional Study
Source: Children (Basel). 2025 Feb 13;12(2):224. doi: 10.3390/children12020224 (PMC11854488; doi:10.3390/children12020224)
Supplement: Supplementary file 1 [file children-12-00224-s001.zip]

Archive with 1 entries (1 files):
- children-3457120-supplementary.pdf
